# Supplementary material for: Epidemiological, socio-demographic and clinical features of the early phase of the COVID-19 epidemic in Ecuador
Source: PLoS Negl Trop Dis. 2021 Jan 4;15(1):e0008958. doi: 10.1371/journal.pntd.0008958 (PMC7817051; doi:10.1371/journal.pntd.0008958)
Supplement: S1 Data — (XLSX) [file pntd.0008958.s009.xlsx]

## Sheet: By Canton
Canton	Cases (n)	Population At risk	Cummulative Incidence	Deaths (n)	CFR %	Crude Mortality Rate 100000 Inhabitants	Test Performed	Test Rate/100,000
ISABELA	3	3073	97.6245	0	0	0	135	4393.1
SAN CRISTOBAL	13	9667	134.478	0	0	0	178	1841.32
SANTA CRUZ	38	20302	187.174	1	0.0263158	4.92562	297	1462.91
SAMBORONDON	396	102404	386.704	4	0.010101	3.9061	784	765.595
PALORA	10	7719	129.55	0	0	0	22	285.011
GUAYAQUIL	4822	2723665	177.041	158	0.0327665	5.80101	7585	278.485
DAULE	309	173684	177.909	7	0.0226537	4.03031	483	278.091
EL TAMBO	11	12462	88.2683	0	0	0	33	264.805
AZOGUES	29	86276	33.6131	1	0.0344828	1.15907	210	243.405
MILAGRO	311	199835	155.628	5	0.0160772	2.50206	442	221.182
SANTA ISABEL	6	20935	28.6601	0	0	0	39	186.291
LA TRONCAL	75	76872	97.5648	5	0.0666667	6.50432	135	175.617
SANTA ROSA	49	82171	59.6317	13	0.265306	15.8207	144	175.244
BABAHOYO	148	175281	84.4358	3	0.0202703	1.71154	295	168.301
CUENCA	193	636996	30.2985	10	0.0518135	1.56987	944	148.196
PORTOVELO	10	14028	71.286	3	0.3	21.3858	20	142.572
SAN PEDRO DE HUACA	5	8931	55.9848	1	0.2	11.197	12	134.363
SUCUA	6	23823	25.1857	0	0	0	31	130.126
SALITRE	60	65765	91.2339	4	0.0666667	6.08226	81	123.166
MACHALA	121	289141	41.8481	23	0.190083	7.9546	350	121.048
DURAN	250	315724	79.1831	6	0.024	1.90039	372	117.824
ZAMORA	13	32761	39.6813	1	0.0769231	3.05241	38	115.992
GUALAQUIZA	3	19555	15.3413	0	0	0	22	112.503
QUITO	757	2781641	27.2142	40	0.0528402	1.438	3106	111.661
BIBLIAN	7	23741	29.4849	0	0	0	25	105.303
LOJA	86	274112	31.374	3	0.0348837	1.09444	285	103.972
GUACHAPALA	2	3859	51.8269	0	0	0	4	103.654
ARENILLAS	11	33473	32.8623	1	0.0909091	2.98748	34	101.574
PLAYAS	41	59628	68.7596	11	0.268293	18.4477	60	100.624
RUMI?AHUI	32	115433	27.7217	0	0	0	113	97.8923
SUSCAL	2	6516	30.6937	1	0.5	15.3468	6	92.081
PI?AS	11	30206	36.4166	0	0	0	27	89.3862
CATAMAYO	19	35961	52.835	2	0.105263	5.56158	32	88.9853
SANTA LUCIA	19	45004	42.2185	1	0.0526316	2.22202	39	86.659
CUYABENO	3	7154	41.9346	1	0.333333	13.9782	6	83.8692
PEDRO CARBO	31	51802	59.8432	5	0.16129	9.65214	42	81.078
COLTA	24	44838	53.526	3	0.125	6.69075	34	75.8285
SAN JACINTO DE YAGUACHI	41	78204	52.427	0	0	0	58	74.165
DELEG	1	6782	14.7449	0	0	0	5	73.7246
SANTA CLARA	2	4150	48.1928	0	0	0	3	72.2892
PASTAZA	17	84377	20.1477	2	0.117647	2.37031	59	69.9243
PEDRO VICENTE MALDONADO	3	17171	17.4713	1	0.333333	5.82377	12	69.8853
NARANJAL	42	95052	44.1863	1	0.0238095	1.05206	66	69.4357
GNRAL. ANTONIO ELIZALDE	8	13156	60.8088	0	0	0	9	68.4099
CAÑAR	12	68747	17.4553	1	0.0833333	1.45461	47	68.3666
EMPALME	30	86073	34.8541	1	0.0333333	1.1618	58	67.3847
SIGSIG	6	30509	19.6663	1	0.166667	3.27772	20	65.5544
CHILLANES	7	16850	41.543	0	0	0	11	65.2819
MANTA	72	264281	27.2437	10	0.138889	3.78385	172	65.0822
ECHEANDIA	8	14081	56.8141	2	0.25	14.2035	9	63.9159
ESMERALDAS	69	218727	31.5462	7	0.101449	3.20034	139	63.5495
LAGO AGRIO	30	119594	25.0849	0	0	0	76	63.5483
TULCAN	19	102395	18.5556	2	0.105263	1.95322	65	63.4797
NANGARITZA	1	8014	12.4782	0	0	0	5	62.3908
IBARRA	37	221149	16.7308	4	0.108108	1.80874	136	61.497
HUAQUILLAS	18	60440	29.7816	2	0.111111	3.30907	37	61.2177
LA CONCORDIA	13	52571	24.7285	2	0.153846	3.80438	32	60.8701
VENTANAS	28	75146	37.2608	0	0	0	45	59.8834
BALZAR	24	60260	39.8274	2	0.0833333	3.31895	36	59.7411
GUALACEO	7	49104	14.2555	0	0	0	29	59.0583
PAUTE	6	29214	20.5381	0	0	0	17	58.1913
SEVILLA DE ORO	2	6890	29.0276	0	0	0	4	58.0552
PORTOVIEJO	99	321800	30.7644	7	0.0707071	2.17526	183	56.8676
QUEVEDO	75	213842	35.0726	8	0.106667	3.74108	117	54.7133
SANTO DOMINGO	68	458580	14.8284	11	0.161765	2.39871	249	54.2981
VINCES	31	82329	37.6538	4	0.129032	4.85856	44	53.4441
BALAO	6	26348	22.7721	2	0.333333	7.59071	14	53.135
MONTALVO	7	28720	24.3733	0	0	0	15	52.2284
EL GUABO	15	63645	23.5682	6	0.4	9.42729	33	51.8501
MIRA	1	11969	8.35492	0	0	0	6	50.1295
RIOBAMBA	65	264048	24.6167	15	0.230769	5.68079	132	49.9909
LA LIBERTAD	53	117767	45.0041	3	0.0566038	2.5474	58	49.2498
YANTZAZA	5	26447	18.9057	0	0	0	13	49.1549
SANTA ELENA	66	188821	34.9537	1	0.0151515	0.529602	91	48.1938
MORONA	6	58281	10.295	0	0	0	28	48.0431
CALVAS	4	29565	13.5295	0	0	0	14	47.3533
ATAHUALPA	2	6436	31.0752	0	0	0	3	46.6128
GUARANDA	24	108763	22.0663	1	0.0416667	0.91943	50	45.9715
CHAGUARPAMBA	3	6620	45.3172	0	0	0	3	45.3172
TIWINTZA	1	11041	9.05715	0	0	0	5	45.2858
PASAJE	17	87723	19.3792	3	0.176471	3.41986	39	44.4581
PALESTINA	3	18451	16.2593	0	0	0	8	43.3581
PENIPE	2	6955	28.7563	1	0.5	14.3781	3	43.1344
JIPIJAPA	16	74645	21.4348	7	0.4375	9.37772	32	42.8696
MEJIA	23	108167	21.2634	1	0.0434783	0.924496	46	42.5268
COLIMES	9	26169	34.3918	0	0	0	11	42.0345
NARANJITO	11	43862	25.0787	0	0	0	18	41.0378
PALLATANGA	4	12277	32.5812	1	0.25	8.14531	5	40.7266
NABON	1	17292	5.78302	0	0	0	7	40.4811
URDANETA	8	32618	24.5263	0	0	0	13	39.8553
MACARA	2	20269	9.86729	0	0	0	8	39.4691
24 DE MAYO	6	28514	21.0423	4	0.666667	14.0282	11	38.5775
LATACUNGA	36	205624	17.5077	5	0.138889	2.43162	79	38.4196
PALTAS	1	23471	4.26058	0	0	0	9	38.3452
EL CARMEN	21	111344	18.8605	5	0.238095	4.49059	40	35.9247
SALINAS	26	94590	27.487	1	0.0384615	1.05719	33	34.8874
PABLO SEXTO	1	2897	34.5185	0	0	0	1	34.5185
PALENQUE	5	23638	21.1524	0	0	0	8	33.8438
EL TRIUNFO	13	59636	21.7989	1	0.0769231	1.67684	20	33.5368
SANTA ANA	9	48152	18.6908	1	0.111111	2.07676	15	31.1514
CHAMBO	2	13378	14.9499	0	0	0	4	29.8998
AMBATO	58	387309	14.9751	6	0.103448	1.54915	115	29.6921
PAJAN	6	37093	16.1756	1	0.166667	2.69593	11	29.6552
TENA	8	79182	10.1033	1	0.125	1.26291	23	29.047
ATACAMES	3	55495	5.40589	0	0	0	16	28.8314
BOLIVAR	9	45493	19.7833	0	0	0	13	28.5758
JARAMIJO	4	28439	14.0652	2	0.5	7.0326	8	28.1304
PUERTO QUITO	1	24911	4.01429	1	1	4.01429	7	28.1
SAN MIGUEL	3	29004	10.3434	2	0.666667	6.8956	8	27.5824
CHONE	24	131002	18.3203	2	0.0833333	1.52669	36	27.4805
ISIDRO AYORA	4	14582	27.4311	0	0	0	4	27.4311
ZARUMA	2	25654	7.79606	0	0	0	7	27.2862
SAN PEDRO DE PELILEO	10	66836	14.962	0	0	0	18	26.9316
GUANO	6	48395	12.398	1	0.166667	2.06633	13	26.8623
SALCEDO	3	67100	4.47094	1	0.333333	1.49031	18	26.8256
NOBOL	4	26444	15.1263	0	0	0	7	26.471
CENTINELA DEL CONDOR	1	8313	12.0294	0	0	0	2	24.0587
VALENCIA	7	54637	12.8118	1	0.142857	1.83026	13	23.7934
BABA	7	43429	16.1183	0	0	0	10	23.0261
CHIMBO	4	17378	23.0176	0	0	0	4	23.0176
LA MANA	6	56905	10.5439	4	0.666667	7.02926	13	22.8451
CRNEL. MARCELINO MARIDUE?A	1	13132	7.61499	0	0	0	3	22.845
QUININDE	11	145879	7.5405	0	0	0	32	21.936
ALFREDO BAQUERIZO MORENO	4	32110	12.4572	0	0	0	7	21.8001
SIGCHOS	2	23277	8.59217	0	0	0	5	21.4804
ROCAFUERTE	4	37312	10.7204	1	0.25	2.6801	8	21.4408
LOMAS DE SARGENTILLO	4	24220	16.5153	0	0	0	5	20.6441
MONTUFAR	3	34229	8.7645	0	0	0	7	20.4505
LAS LAJAS	1	4963	20.1491	0	0	0	1	20.1491
CEVALLOS	1	9936	10.0644	1	1	10.0644	2	20.1288
MONTECRISTI	10	107785	9.27773	0	0	0	21	19.4832
PUJILI	5	79772	6.26786	1	0.2	1.25357	15	18.8036
OTAVALO	5	125785	3.97504	0	0	0	22	17.4902
BUENA FE	10	83654	11.954	1	0.1	1.1954	14	16.7356
CUMANDA	2	17973	11.1278	0	0	0	3	16.6917
PANGUA	1	24612	4.06306	0	0	0	4	16.2522
JUNIN	3	18820	15.9405	0	0	0	3	15.9405
COTACACHI	2	44203	4.52458	0	0	0	7	15.836
ALAUSI	3	45054	6.65868	1	0.333333	2.21956	7	15.5369
ORELLANA	7	93778	7.46444	0	0	0	14	14.9289
QUERO	2	20627	9.69603	1	0.5	4.84801	3	14.544
ZAPOTILLO	1	14325	6.9808	0	0	0	2	13.9616
PICHINCHA	2	29599	6.75699	0	0	0	4	13.514
LAS NAVES	1	7428	13.4626	1	1	13.4626	1	13.4626
ANTONIO ANTE	3	54311	5.52374	1	0.333333	1.84125	7	12.8887
SAQUISILI	1	31426	3.18208	0	0	0	4	12.7283
LA JOYA DE LOS SACHAS	1	39352	2.54117	0	0	0	5	12.7058
SIMON BOLIVAR	3	32224	9.30983	0	0	0	4	12.4131
CALUMA	2	16429	12.1736	0	0	0	2	12.1736
MERA	1	17547	5.69898	0	0	0	2	11.398
TAISHA	1	26773	3.73511	0	0	0	3	11.2053
PUEBLOVIEJO	1	44725	2.23589	0	0	0	5	11.1794
CAYAMBE	1	107660	0.92885	0	0	0	12	11.1462
SHUSHUFINDI	1	57949	1.72566	0	0	0	6	10.3539
GUAMOTE	4	58291	6.86212	2	0.5	3.43106	6	10.2932
MUISNE	3	31106	9.64444	0	0	0	3	9.64444
SUCRE	2	62443	3.20292	0	0	0	6	9.60876
RIOVERDE	1	31475	3.17712	0	0	0	3	9.53137
FLAVIO ALFARO	1	23822	4.1978	0	0	0	2	8.3956
LORETO	1	24579	4.06851	0	0	0	2	8.13703
TOSAGUA	2	42297	4.72847	2	1	4.72847	3	7.0927
TISALEO	1	14317	6.9847	0	0	0	1	6.9847
QUINSALOMA	1	20428	4.89524	1	1	4.89524	1	4.89524
SAN LORENZO	1	62772	1.59307	0	0	0	3	4.7792
PEDRO MONCAYO	2	43281	4.62097	0	0	0	2	4.62097
MOCACHE	1	43316	2.30862	0	0	0	2	4.61723
ELOY ALFARO	1	45629	2.19159	0	0	0	2	4.38318
SAN VICENTE	1	24799	4.03242	0	0	0	1	4.03242

## Sheet: By Province
		Death Count	Covid19 Cases												N	N	Sum	Pop	Cummulative Incidence	Mortality Rate
		N	N	Sum	Pop	Cummulative Incidence	Mortality Rate							GALAPAGOS	0	52	52	33042	157.375	0
Province	AZUAY	13	234	247	881394	28.0238	1.47494							GUAYAS	195	6252	6447	4387434	146.942	4.44451
	BOLIVAR	6	36	42	209933	20.0064	2.85805							CAÑAR	7	131	138	281396	49.0412	2.4876
	CAÑAR	7	131	138	281396	49.0412	2.4876							SANTA ELENA	7	145	152	401178	37.8884	1.74486
	CARCHI	3	23	26	186869	13.9135	1.6054							EL ORO	56	199	255	715751	35.6269	7.82395
	CHIMBORAZO	25	81	106	524004	20.2289	4.77096							LOS RIOS	16	296	312	921763	33.8482	1.7358
	COTOPAXI	12	40	52	488716	10.6401	2.45541							AZUAY	13	234	247	881394	28.0238	1.47494
	EL ORO	56	199	255	715751	35.6269	7.82395							PICHINCHA	43	829	872	3228233	27.0117	1.332
	ESMERALDAS	7	90	97	643654	15.0702	1.08754							SANTO DOMINGO DE LOS TSACHILAS	19	80	99	458580	21.5884	4.14322
	GALAPAGOS	0	52	52	33042	157.375	0							LOJA	7	103	110	521154	21.107	1.34317
	GUAYAS	195	6252	6447	4387434	146.942	4.44451							CHIMBORAZO	25	81	106	524004	20.2289	4.77096
	IMBABURA	5	42	47	476257	9.86862	1.04985							BOLIVAR	6	36	42	209933	20.0064	2.85805
	LOJA	7	103	110	521154	21.107	1.34317							PASTAZA	2	17	19	114202	16.6372	1.75128
	LOS RIOS	16	296	312	921763	33.8482	1.7358							ESMERALDAS	7	90	97	643654	15.0702	1.08754
	MANABI	40	191	231	1562079	14.788	2.56069							MANABI	40	191	231	1562079	14.788	2.56069
	MORONA SANTIAGO	0	27	27	196535	13.738	0							ZAMORA CHINCHIPE	0	17	17	120416	14.1177	0
	NAPO	1	7	8	133705	5.98332	0.747915							CARCHI	3	23	26	186869	13.9135	1.6054
	ORELLANA	0	9	9	161338	5.57835	0							SUCUMBIOS	1	31	32	230503	13.8827	0.433834
	PASTAZA	2	17	19	114202	16.6372	1.75128							MORONA SANTIAGO	0	27	27	196535	13.738	0
	PICHINCHA	43	829	872	3228233	27.0117	1.332							TUNGURAHUA	9	62	71	590600	12.0217	1.52387
	SANTA ELENA	7	145	152	401178	37.8884	1.74486							COTOPAXI	12	40	52	488716	10.6401	2.45541
	SANTO DOMINGO DE LOS TSACHILAS	19	80	99	458580	21.5884	4.14322							IMBABURA	5	42	47	476257	9.86862	1.04985
	SUCUMBIOS	1	31	32	230503	13.8827	0.433834							NAPO	1	7	8	133705	5.98332	0.747915
	TUNGURAHUA	9	62	71	590600	12.0217	1.52387							ORELLANA	0	9	9	161338	5.57835	0
	ZAMORA CHINCHIPE	0	17	17	120416	14.1177	0								Death Count	Covid19 Cases

## Sheet: Testing results
Count
Laboratory Name	Suspicious	Negative	Positive	Total
000047-LABGAL	0	541	41	582
000104-JOSE CARRASCO ARTEAGA	3	93	49	145
000944-LAB-H -LUIS VERNAZA	0	0	2	2
001212-17D02HECLAB	0	4	3	7
001793-LAB-HCAM	5	270	186	461
022312-LAB- BIOMOLECULAR	11	179	19	209
022928-ZURITA & ZURITA LABORATORIOS CIA. LTDA.	2	1023	335	1360
026034-Santa Ines	0	0	15	15
029585-029585-NETLAB S.A.	66	1107	1399	2572
033384-033384-INTERLAB S.A.	7	312	659	978
038386-VICENTE CORRAL MOSCOSO	0	51	18	69
046307-046307-ECUAGENOMA S.A.	0	0	1	1
052093-SEGURILAB	0	66	5	71
999999-JEFATURA SNEM ZONA 3 - GUAYAQUIL	0	0	1	1
INSPI CUENCA	0	1548	548	2096
INSPI GUARANDA	0	14	17	31
INSPI GUAYAQUIL	0	2858	5073	7931
INSPI LOJA	0	59	53	112
INSPI PORTOVIEJO	0	0	1	1
INSPI QUEVEDO	0	0	2	2
INSPI QUITO	9	2149	1028	3186
INSPI STAELENA	0	0	2	2
INSPIBABAHOYO	0	0	1	1
JEFATURA SNEM ZONA 3 - MILAGRO	0	0	1	1
LABORATORIO HOSPITAL TEOFILO DAVILA	0	26	3	29
TEFILO DAVILA	0	0	1	1
ZURITA & ZURITA	0	4	5	9
	103	10304	9468	19875

## Sheet: RISK RATIO
	Politicians*	Nurses	Health Workers**	Medical Doctors	Dentists	Civil Services °	Others	Blue Collar†	Unemployed	Retired	Inmates
Mean	0.16	0.1	0.211	0.487	0.939	1.458	1.87	3.658	4.476	5.649	7.75
CI<	0.01	0.013	0.074	0.257	0.131	0.796	1.1	2.465	2.863	3.541	3.4
CI>	0.273	0.732	0.6	0.923	1.7	2.672	3.164	5.433	6.999	9.013	11
				Relative risk calculations by proffesions

## Sheet: DALY
Age group	Deaths			YLL			Alive
	All	Women	Men	All	Women	Men	All	Women	Men	YDL	DALY
0 to 4	1	1	0	85	85	0	37	13	24	0.2	85.4
5 to 9	1	1	0	81	81	0	66	29	37	0.32	81.5
10 to 14	0	0	0	0	0	0	63	26	37	0.26	0.2
15 to 19	0	0	0	0	0	0	115	55	60	0.47	0.4
20 to 24	0	0	0	0	0	0	309	175	134	1.27	1.2
25 to 29	4	2	2	246	123	123	953	482	471	4.1	249
30 to 34	9	3	6	508	169	339	1344	627	717	5.93	514
35 to 39	17	3	14	876	155	721	1101	474	627	5.28	881
40 to 44	29	5	24	1353	233	1119	995	428	567	5.37	1357
45 to 49	30	4	26	1140	152	988	848	372	476	4.81	1144
50 to 54	45	12	33	1499	400	1100	801	350	451	5.28	1504
55 to 59	50	9	41	1437	259	1178	778	368	410	5.4	1441
60 to 64	79	21	58	1912	508	1404	589	250	339	5.9	1917
65 to 69	66	25	41	1307	495	812	400	173	227	4.55	1311
70 to 74	56	18	38	875	281	594	257	112	145	3.52	878
75 to 79	38	13	25	447	153	294	175	71	104	2.39	448
80 to 84	25	9	16	208	75	133	97	46	51	1.5	209
85 to 89	15	7	8	60	28	32	42	21	21	0.83	60
90 to 94	7	4	3	19	11	8	17	7	10	0.38	19
95 to 99	2	0	2	4	0	4	7	5	2	0.12	3.8
Total	474	137	337	12055	3207	8847	8994	4084	4910	58	12112

## Sheet: CFR%
	Female			Male
Age	Alive	Death	CFR%	Alive	Death	CFR%	RR	Lower limit (CI 95%)	Upper limit (CI 95%)	P Value	Risk
0 to 4	13	1	0.0714	24	0	0	0.2	0.0087	4.6023	0.3145	-0.8
5 to 9	29	1	0.0333	37	0	0	0.27	0.0115	6.4437	0.806	-0.73
10 to 14	26	0	0	37	0	0	0.71	0.0145	4.7119	0.8632	-0.29
15 to 19	55	0	0	60	0	0	0.92	0.0185	5.4976	0.9657	-0.08
20 to 24	175	0	0	134	0	0	1.3	0.026	9.2868	0.8943	0.3
25 to 29	482	2	0.0041	471	2	0.0042	1.02	0.1447	7.2347	0.9816	0.02
30 to 34	627	3	0.0048	717	6	0.0083	1.7427	0.4376	6.9397	0.4308	0.74
35 to 39	474	3	0.0063	627	14	0.0218	3.47	1.0036	8.0162	0.0493*	2.47
40 to 44	428	5	0.0115	567	24	0.0406	3.516	1.3526	9.1436	0.0099*	2.52
45 to 49	372	4	0.0106	476	26	0.0518	4.86	1.7136	11.8316	0.003*	3.86
50 to 54	350	12	0.0331	451	33	0.0682	2.05	1.0775	3.9263	0.0288*	1.05
55 to 59	368	9	0.0239	410	41	0.0909	3.8	1.8752	7.7332	0.0002*	2.8
60 to 64	250	21	0.0775	339	58	0.1461	1.88	1.1728	3.0307	0.0088*	0.88
65 to 69	173	25	0.1445	227	41	0.153	1.21	0.7632	1.9235	0.4156	0.21
70 to 74	112	18	0.1607	145	38	0.2077	1.49	0.8972	2.5069	0.1221	0.49
75 to 79	71	13	0.1831	104	25	0.1938	1.25	0.6795	2.3076	0.4708	0.25
80 to 84	46	9	0.1957	51	16	0.2388	1.45	0.7	3.0425	0.3132	0.45
85 to 89	21	7	0.3333	21	8	0.2759	1.1	0.4616	2.6375	0.8248	0.1
90 to 94	7	4	0.5714	10	3	0.2308	0.6346	0.1794	2.2449	0.4805	-0.37
95 to 99	5	0	0	2	2	0.5	6	0.3667	11.1622	0.2089	5
Total	4084	137	0.0335	4910	337	0.0642	1.9789	1.6292	2.4035	0.0001	0.98

## Sheet: PCR laboratories
Laboratory	Suspicious	Negative	Positive	Total	PTR%
INSPI Cuenca	0	1548	548	2096	0.26
INSPI Guaranda	0	14	17	31	0.55
INSPI Guayaquil	0	2858	5073	7931	0.64
INSPI Loja	0	59	53	112	0.47
INSPI Portoviejo	0	0	1	1	1
INSPI Quevedo	0	0	2	2	1
INSPI Quito	9	2149	1028	3186	0.32
INSPI Santa Elena	0	0	2	2	1
INSPI Babahoyo	0	0	1	1	1
Public Hospitals	8	440	261	709	0.37
Private Laboratories	86	2695	2441	5222	0.47
ABG/UDLA Lab	0	541	41	582	0.07
Total	103	10304	9468	19875	0.48

## Sheet: Risk ratio tables
Work Activity	COVID-19 Deaths	COVID-19	CFR%	Relative	p value	Lower limit (CI 95%)	Upper limit (CI 95%)	Likelihood
		Cases		Risk				of Outcome
Politicians*	0	18	0	0.016	0.004	0.001	0.273	-0.98
Registered Nurses	1	309	0.003	0.1	0.023	0.013	0.732	-0.9
Health Care professionals no physicians**	4	583	0.007	0.211	0.003	0.074	0.6	-0.79
Medical doctors	14	876	0.016	0.487	0.027	0.257	0.923	-0.51
Dentist	1	32	0.031	0.939	0.062	0.131	6.705	-0.06
White Collar Jobs***	27	810	0.033	Ref.	Ref.	Ref.	Ref.	Ref.
Civil Services°	16	324	0.049	1.458	0.221	0.796	2.672	0.46
Others	26	405	0.064	1.87	0.019	1.1	3.164	0.87
Blue Collar†	186	1390	0.134	3.658	<0.001	2.465	5.433	2.66
Unemployed	53	314	0.169	4.476	<0.001	2.863	6.999	3.48
Retired	39	175	0.223	5.649	<0.001	3.541	9.013	4.65
Prisoner	1	3	0.333	7.75	0.02	1.363	44.04	6.75
No Information	106	4229	0.025	N/A	N/A	N/A	N/A	N/A
Total	474	9468	0.05	N/A	N/A	N/A	N/A	N/A

## Sheet: Symptomatology
	COVID-19 Confirmed Cases
Hemoptysis	0.84
Nausea and vomiting	5.64
Nausea without vomiting	17.12
Cough with expectoration	20.88
Abdominal discomfort	24.22
Dyspnea	24.43
Fever	25.68
Diarrhea	31.32
Chest pain	32.15
Muscle or joint pain	35.07
Anosmia	36.12
Ageusia	37.16
Dry Cough	41.75
Headache	43.01
Fatigue or tiredness	53.24

## Sheet: Deaths ans cases
Days since first case	Onset of symptoms (COVID-19) Confirmed Cases	COVID-19 Suspected Deaths	COVID-19 Confirmed Deaths
1	1
2	0
3	0
4	1
5	1
6	0
7	0
8	1
9	3
10	3
11	5
12	5
13	3
14	6
15	11
16	8	1	1
17	9	0	0
18	7	0	0
19	24	0	0
20	17	0	0
21	27	0	0
22	20	0	0
23	44	0	0
24	68	0	0
25	56	0	0
26	119	0	0
27	135	0	0
28	195	1	1
29	335	0	0
30	472	0	0
31	442	0	0
32	464	1	1
33	560	0	0
34	669	2	0
35	420	3	0
36	588	2	0
37	743	2	0
38	553	10	1
39	612	20	6
40	596	15	6
41	544	17	6
42	275	35	19
43	204	31	11
44	282	34	12
45	163	29	17
46	183	42	24
47	101	41	18
48	89	57	22
49	68	63	22
50	47	53	19
51	71	88	31
52	48	51	19
53		72	31
54		61	18
55		75	37
56		80	35
57		60	33
58		50	16
59		68	26
60		49	17
61		54	20
62		56	24
63		39	18
64		21	8

[truncated: 4 more sheets: All Deaths , Test Performed, Deaths vs ALive, RAW DATA]
